# Supplementary material for: A New Approach to the Determination of Biogenic Amines in Wine
Source: Molecules. 2025 Dec 24;31(1):71. doi: 10.3390/molecules31010071 (PMC12786502; doi:10.3390/molecules31010071)
Supplement: Supplementary file 1 [file molecules-31-00071-s001.zip]

Archive with 1 entries (1 files):
- molecules-4010880-supplementary.pdf
